# Supplementary material for: Association Between Multiple Sclerosis Severity and Functional Variants in Key Antioxidant Defense and Ferroptosis-Related Genes
Source: Biology (Basel). 2026 May 12;15(10):773. doi: 10.3390/biology15100773 (PMC13203362; doi:10.3390/biology15100773)
Supplement: Supplementary file 1 [file biology-15-00773-s001.zip]

Archive with 1 entries (1 files):
- biology-4236933-supplementary.pdf
